# Supplementary material for: Patterns of Healthcare Utilization Leading to Diagnosis of Young-Onset Colorectal Cancer (yCRC): Population-Based Case-Control Study
Source: Cancers (Basel). 2022 Aug 31;14(17):4263. doi: 10.3390/cancers14174263 (PMC9454837; doi:10.3390/cancers14174263)
Supplement: Supplementary file 1 [file cancers-14-04263-s001.zip]

Archive with 1 entries (1 files):
- cancers-1846719-supplementary.pdf
